# Supplementary material for: Subtype classification and functional annotation of L1Md retrotransposon promoters
Source: Mob DNA. 2019 Apr 8;10:14. doi: 10.1186/s13100-019-0156-5 (PMC6454616; doi:10.1186/s13100-019-0156-5)
Supplement: Supplementary file 1 — Table S1: Subtypes of A monomers in the mm10 genome. Table S2: Subtypes of G monomers in the mm10 genome. Table S3: Subtypes of T monomers in the mm10 genome. Table S4: Position preference values of A subtypes. Table S5: Position preference values of G subtypes. Table S6: Position preference values of T subtypes. Table S7: Position preference modes for G and T monomer subtypes. Table S8: Statistics of reads related with L1Md in various species. (XLSX 58 kb) [file 13100_2019_156_MOESM1_ESM.xlsx]

## Sheet: Table S1
Table S1: Subtypes of A monomers in the mm10 genome.
Subtype ID	Count of core monomers	Count of all monomers	Consensus length	Consensus sequence
1	2172	4966	208	GTGCCTGCCCCAATCCAATCGCGCGGAACTTGAGACTGCGGTACATAGGGAAGCAGGCTACCCGGGCCTGATCTGGGGCACAAGTCCCTTCCGCTCGACTCGAGACTCGAGCCCCGGGCTACCTTGCCAGCAGAGTCTTGCCCAACACCCGCAAGGGCCCACACGGGACTCCCCACGGGACCCTAAGACCTCTGGTGAGTGGAACACA
2	1898	3040	198	GCGTCTGCTCCAATCCAATCGCGCGGGACCTGAGACTGCATTAATTAGGGAAGCAGAAAACCCGGCCTGATCAGGGGCACAAGTCCCTTCCGGTCCACTCCAGCACCGGGGTACCTTGGGCGCGGAGTCTCCGGACACCCCCAAGGGTCCACACAGGACCCTCCACGGGATCTTAAGACCTCTGGTGAGTGGAACACA
3	1148	2080	199	GCGCCTGCCCCAATCCAATCGCGCGGAACTTGAGACTGCGGTACATAGGGAAGCAGGCTACCCGGGCTTGATCTGGGGCACAAACCCCTTCCACTCCACTCGAGCCCCGGGCTACCTTGCCAGCTGAGTCGCCTGACACCCGCAAGGGCCCACACAGGATTCCACACGTGATCCTAAGACCTCTAGTGAGTGGAACACA
4	486	661	199	GCGCCTGCCCCAATCCAATCGCGCGGAACCTGAGACTGTGGTACATAGGGAAGCAGGCTACCCGGGCCTGATCTGGGGCACAAGTCCCTTCCGCTCGACTCGAGCCCCGGGCTACCTTGCCAGCAGAGTCGCCCAACACCCGCAAGGGCCCACACAGGATTCCCCACGGGATCCTAAGACCTCTGGTGAGTGGAACACA
5	448	575	199	GCGCCTGCCCCAATCCAATCGCGCGGAACCTGAGACTGCGGTACATAGGGAAGCAGGCTACCCGGGCTTGATCTGGGGCACAAACCCCTTCCGCTCCACTCGAGCCCCGGGCTACCTTGCCAGCGGAGTCGCCTGACACCCGCAAGGGCCCACACAGGATTCCACACGAGATCCTAAGACCTCTAGTGAGTGGAACACA
6	359	666	198	GCGCCTGCTCCAATCCAATCGCGCGGGACCTGAGACTGCATTAATTAAGGAAGCAGGTAACCCGGCCTGATCCGGGGCTCAAGTCCCTTCCGGCCCACTGCAGCACCGGGGTCCCTGGCCCGGGGAGTCTCCGGACACCCGCAAGGACCCACACAGGATCCGCCACGGGATCCTAAGACCTCTGGTGAGTGGAACACA
7	327	387	199	GCGCCGGCCCCAATCCAATCGCGCGGAACCTGAGACTGCGGTACATAGGGAAGCAGACTGCCCGGGCCTGACCCGGGGCAAAAGCCCCTTCCGCTCCACTCGAGCCCCGGGCTTCCTGGCCAGCGGAGTTGCCTGACACCCGCAAGGGCCCACACAGGATTCCCCACGGGATCCTAAGACCTCTAGTGAGTGGAACACA
8	293	599	199	GCGCCTGCCCCAATCCAATCGCGCGGAACCTGAGACTGCGGTACATAGGGAAGCAGGCTACCCGGGCCTGATCTGGGGCACAAGTCCCTTCCGCTCCACTCGAGCCCCGGGCTACCTTGCCAGCAGAGTCGCCCGACACCTGCAAGGGCCCACACAGGATTCCCCACGGGATCCTAAGACCTCTGGTGAGTGGAACACA
9	278	320	199	GCGCCTGCCCCAATCCAATCGCGCGGAACCTGAGACTGCTGTACATAGGGAAGCAGGCTACCCGGGCCTGATCTGGGGCACAAGTCCCTTCCGCTCCACTCGAGCCCCGGGCTACCTTGCCAGCAGAGTCGCCCGACACCCGCAAGGGCCCACACAGGATTCCCCACGGGATCCTAAGACCTCTGGTGAGTGGAACACA
10	271	404	199	GCGCCTGCCCCAATCCAATCGCGCGGAACCTGAGACTGCGGTACATAGGGAAGCAGGCTACCCGGGCCTGATCTGGGGCACAAGTCCCTTCCGCTCCACTTGAGCCCCGGGCTACCTTGCCAGCAGAGTCGCCCGACACCCGCAAGGGCCCACACAGGATTCCCCACGGGATCCTAAGACCTCTAGTGAGTGGAACACA
11	244	268	199	GCGCCTGCCCCAATCCAATCGCGCGGAACCTGAGACTGCGGGAAATAGGGAAGCAGACTACCCGGGCCTGACCTGGGGCACAAGCCCCTTCCGCTCCACTCGAGCCCCAGGGTACCTTGCCAGCGGAGTCGCCTGACACCCGCAAGGGCCCACACAGGATTCCACACGGGATCCTAAGACCTCTAGTGAGTGGAACACA
12	219	245	199	GCGCCTGCCCCAATCCAATTGCGCGGAACCTGAGACTGCGGTACATAGGGAAGCAGGCTACCCGGGCCTGATCTGGGGCACAAGTCCCTTCCGCTCCACTCGAGCCCCGGGCTACCTTGCCAGCAGAGTCGCCTGACACCCGCAAGGGCCCACACAGGATTCCCCACGGGATCCTAAGACCTCTGGTGAGTGGAACACA
13	196	219	199	GCGCCTGCCCCAATCCAATCGCGCGGAACCTGAGACTGCGGTACATAGGGAAGCAGGCTACCCGGGCTTGATCTGGGGCACAAACCCCTTCCGCTCCACTCGAGCCCCGGGCTACCTTGCCAGCGGAGTCGCCTGACACCCGCAAGGGCCCACACAGGATTCCACAGGAGATCCTAAGACCTCTAGTGAGTGGAACACA
14	196	338	207	GTGCCTGCCCCAATCCAATCGCGCGGAACTTGAGACTGCGGTACATAGGGAAGCAGGCTACCCGGGCCTGATCTGGGGCACAAGTCCCTTCTGCTCGACTCGAGACTCAGCCCCGGGCTACCTTGCCAGCAGAGTCTTGCCCAACACCCGCAAGGGCCCACACGGGACTCCCCACGGGACCCTAAGACCTCTGGTGAGTGGAACACA
15	194	221	208	GTGCCTGCCCCAATCCAATCACGCGGAACTTGAGACTGCGGTACATAGGGAAGCAGGCTACCCGGGCCTGATCTGGGGCACAAGTCCCTTCCGCTCGACTCGAGACTCGAGCCCCGGGCTACCTTGCCAGCAGAGTCTTGCCCAACACCCGCAAGGGCCCACACGGGACTCCCCACGGGACCCTAAGACCTCTGGTGAGTGGAACACA
16	189	223	208	GTGCCTGCCCCAATCCAATCGCACGGAACTTGAGACTGCGGTACATAGGGAAGCAGGCTACCCGGGCCTGATCTGGGGCACAAGTCCCTTCCGCTCGACTCGAGACTCGAGCCCCGGGCTACCTTGCCAGCAGAGTCTTGCCCAACACCCGCAAGGGCCCACACGGGACTCCCCACGGGACCCTAAGACCTCTGGTGAGTGGAACACA
17	189	269	201	GCGCCTGCCCCAATCCAATCTCGCGGAACTTGAGACTGCGGTACATAGGGAAGCAGGCTACCCGGGCCTGATCTGGGGCACAAGTCCCTTCCGCTCGACTCGAGCCCCGGGCTACCTTGCCAGCAGAGTCTTGCCCAACACCCGCAAGGGCCCACACGGGACTCCCCACGGGATCCTAAGACCTCTGGTGAGTGGAACACA
18	186	204	200	GCGCCTGCCCCAATCCAATCGCTCGGAACCTGAGACTGCGGTACATAGGGAAGCAGGCTACCCGGGCCTGATCTGGGGCACAAGTCCCTTCCGCTCCACTCGAGCCCCGGGCTACCTTGCCAGCAGAGTCTGCCCGACACCCGCAAGGGCCCACACAGGATTCCCCACGGGATCCTAAGACCTCTGGTGAGTGGAACACA
19	180	188	199	GCGCCTGCCCCAATCCAATCGCGGGGAACTTGAGACTGCGGTACATAGGGAAGCAGGCTACCCGGGCCTGATCTGGGGCACAAGCCCCTTCCGCTCCACTCGAGCCCCGGGCTACCTTGCCAGCAGAGTCGCCTGACACCCGCAAGGGCCCACACAGGACTCCCCACGGGATCCTAAGACCTCTGGTGAGTGGAACACA
20	172	354	201	GCGCCTGCCCCAATCCAATCGCGCGGAACTTGAGACTGCGGTACATAGGGAAGCAGGCTACCCGGGCCTGATCTGGGGCACAAGTCCCTTCCGCTCGACTCGAGCCCCGGGCTACCTTGCCAGCAGAGTCTTGCCCAACACCCGCAAGGGCCCACACGGGACTCCCCACAGGATCCTAAGACCTCTGGTGAGTGGAACACA
21	164	252	201	GCGCCTGCCCCAATCCAATCGCGCGGAACCTGAGACTGCGGTACATAGGGAAGCAGGCTACCCGGGCCTGATCTGGGGCACAAGTCCCTTCCGCTCCACTCGAGCCCCGGGCTACCTTGCCAGCAGAGTCTTGCCCAACACCCGCAAGGGCCCACATGGGACTCCCCACGGGATCCTAAGACCTCTGGTGAGTGGAACACA
22	162	306	201	GCGCCTGCCCCAATCCAATCGCGCGGAACTTGAGACTGCGGTACATAGGGAAGCAGGCTACCCGGGCCTGATCTGGGGCACAAGTCCCTTCCGCTCGACTCGAGCCCCGGGCTACCTTGCCAGCAGAGTCTTGCCCAACACCCACAAGGGCCCACACAGGACTCCCCACGGGATCCTAAGACCTCTGGTGAGTGGAACACA
23	158	183	201	GCGCCTGCCCCAATCCAATCGCGCGGAACCTGAGACTGCGGTACATAGGGAAGCAGGCTACCCGGGCCTGATCTGGGGCACAAGCCCCTTCAGCTCCACTCGAGCCCCGGGCTACCTTGCCAGCAGAGTCTTGCCCAACACCCGCAAGGGCCCACACGGGACTCCCCACGGGATCCTAAGACCTCTGGTGAGTGGAACACA
24	153	196	208	GCGCCTGCCCCAATCCAATCGCGCGGAACTTGAGACTGCAGTACATAGGGAAGCAGGCTACCCGGGCCTGATCTGGGGCACAAGTCCCTTCCGCTCGACTCGAGACTCGAGCCCCGGGCTACCTTGCCAGCAGAGTCTTGCCCAACACCCGCAAGGGCCCACACGGGACTCCCCACGGGACCCTGAGACCTCTGGTGAGTGGAACACA
25	149	202	201	GCGCCTGCCCCAATCCAATCGCGCGGAACTTGAGACTGCGGTACATAGGGAAGCAGGCTACCTGGGCCTGATCTGGGGCACAAGTCCCTTCCGCTCGACTCGAGCCCCGGGCTACCTTGCCAGCAGAGTCTTGCCCAACACCCGCAAGGGCCCACACGGGACTCCCCACGGGATCCTAAGACCTCTGGTGAGTGGAACACA
26	144	148	199	GCGCCTGCCCCAATCCAATCGCGCTGAACCTGAGACTGCGGTACATAGGGAAGCAGGCTACCCGGGCCTGATCTGGGGCACAAGTCCCTTCCGCTCCACTCGAGCCCCGGGCTACCTTGCCAGCAGAGTCGCCCGACACCCGCAAGGGCCCACACAGGACTCCCCACGGGATCCTAAGACCTCTGGTGAGTGGAACACA
27	131	164	201	GCGCCTGCCCCAATCCAATCGCGCGGAACTTGAGACTGCGGTACATAGGGAAGCAGGCTACCCAGGCCTGATCTGGGGCACAAGTCCCTTCCGCTCGACTCGAGCCCCGGGCTACCTTGCCAGCAGAGTCTTGCCCAACACCCGCAAGGGCCCACACGGGACTCCCCACGGGACCCTAAGACCTCTGGTGAGTGGAACACA
28	116	168	201	GCGCCTGCCCCAATCCAATCGCGCGGAACTTGAGACTGCGGTACATAGGGAAGCAGGCTACCCGGGCCTGATCTGGGGCACAAGTCCCTTCCGCTCGACTCGAGCCCCGGGCTACCTTGCCAGCAGAGTCTTGCCCAACACCCGCAAGGGCCCACACAGGACTCCCCACGGGACCCTAAGACCTCCGGTGAGTGGAACACA
29	103	103	201	GCGCCTGCCCCAATCCAATCGGGCGGAACCTGAGACTGCGGTACATAGGGAAGCAGGCTACCCGGGCCTGATCTGGGGCACAAGTCCCTTCCGCTCGACTCGAGCCCCGGGCTACCTTGCCAGCAGAGTCTTGCCCAACACCCGCAAGGGCCCACACGGGACTCCCCACGGGATCCTAAGACCTCTGGTGAGTGGAACACA
30	99	128	199	GCGCCTGCCCCAATCCAATCGCGCGGAACCTGAGACTGCAGTACATAGGAAAGCAGACTACCCGGGCCTGATCTGGGGCACAAGTCCCTTCCGCTCCACTCGAGCACCGGGGTACCTTGCCAGCAGAGTCGCCTGACACCCGCAAGGGCCCACACAGGACTCCCCACGGGATCCTAAGACCTCTGGTGAGTGGAACACA
31	93	131	199	GCGCCTGCCCCAATCCAATCGCGCGGAACCTGAGACTGCGGTACATAGGGAAGCAGGCTACCCGGGCCTGATCTGGGGCACAAGCCCCTTCCGCTCCACTCGAGCCCCGGGCTACCTTGCCAGCAGAGTCGCCTGACACCGGCAAGGGCCCACACAGGATTCCACACGGGATCCTAAGACCTCTAGTGAGTGGAACACA
32	67	70	201	GCGCCTGCCCCAATCCAATCGCGCGGAACCTAAGACTGCGGTACATAGGGAAGCAGGCTACCCGGGCCTGATCTGGGGCACAAGTCCCTTCCGCTCGACTCGAGCCCCGGGCTACCTTGCCAGCAGAGTCTTGCCCAACACCCGCAAGGGCCCACACAGGACTCCCCACGGGATCCTAAGACCTCTGGTGAGTGGAACACA
33	58	65	200	GCGCCTGCCCCAATCCAATCGCGCGGAACCTGAGACTGGGGTACATAGGGAAGCAGGCTACCCGGGCCTGATCTGGGGCACAAGCCCCTTCCGCTCCACTCGAGCCCCGGGCTACCTTGCCAGCAGAGTCTGCCCAACACCCGCAAGGGCCCACACAGGACTCCCCACGGGATCCTAAGACCTCTGGTGAGTGGAACACA
34	55	65	199	GCGCCTGCCCCAATCCAATCGCGCGGAACCTGAGACTGCGGTACATAGGGAAGCAGGCTACCCGGGCCGGATCTGGGGCACAAGCCCCTTCCGCTCCACTCGAGCCCCGGGCTACCTTGCCAGCAGAGTCGCCCGACACCCGCAAGGGCCCACACAGGACTCCCCACGGGATCCTAAGACCTCTGGTGAGTGGAACACA

## Sheet: Table S2
Table S2: Subtypes of G monomers in the mm10 genome.
Subtype ID	Count of core monomers	Count of all monomers	Consensus length	Consensus sequence
1	1517	4919	206	TGGTGAGAGCACAGGGGTCTGCCCGGCCTGAGAGGTTTGTGCCTCAGGCGCCGGCGGGAGCCTTCTTGGCTCCGGGACTCCGCGGAGGGCAGGCTGCACGGGTGACCGTGTGGAATACAGAGGCCAGCCGTTTCTGGGACAGGCGAGAGCCACAGAGCTTCTGAGGCGGCGCCATCTTCGGCTCCAGACAACCGGCCACCTTCCTG
2	360	606	206	TGGTGAGAGCACGGGGGTCTGCCTGGCCTGAGAGGTTTGTGGCACAGGCGCCGGCGGGAGCCTTCTTGGCTCCGGGACTCCGCGGAGGGCAGGCTGCACGGGTGACCGTGTGGAATACAGAGTGCCAGCCGTTTCTGGGACGGGCGAGAGAGTCGCAGAGCTTCTGGGCGGCGCCATCTTCAGCTCCAGACAGCCGGCCACCTTCC
3	193	289	201	TGGTGAGAGCACAGGGGTCCACCCGGCCCGAGAGGCTTCTGCCTCACGTTCCGCGGGGGCCACCTTGGTTCCGGGACTCCGCGGCGGGCGGTCTGCGGGTGAGAGTGTGGAACACAGAGGCCAGCAGCTTCTGGAACGGGCGAGAGCCACAGAGCCTCTGAGGCGGCGCCATTTTCGGCTCCAGACAACCTGCCACCTTCC
4	85	447	201	AGAGGACAGGGGTCTGCCCGGCCTGGGAGGCTTTTGACTCAGGATCGGCGGGAGCCACCTTGGTTCCCGGACTCCGCAGAAAGCAGCCTGCACAGGTGAGAGTGTGGACTACAGAAGCTAACAGCTTCTGGGACAGGCGAGAGCCACAGAGCTTCTGAGGCAGCGCCATTTTCGGGCTCCAGACATCCGGCCACCTTCCCG
5	75	90	206	TGGTGAGAGCACGGGGGTCTGCCAGGCCTGAGAGGTTTGTGGCACAGGCGCCGGCGGGAGCCTTCTTGGCTCCGGGACTCCGCGGAGGGCAGGCTGCACGGGTGACCGTGTGGAATACAGAGTGCCAGCCGTTTCTGGGACGGGCGAGAGTCGCAGAGCTTCTGGGCGGCGCCATCTTCAGCTCCAGACAACCAGCCACCTTCCCG
6	52	90	204	TGGTGAGAGCACGGGGGTCTGCCCGGCCTGAGAGGTTTGTGGCACAGGCGCCGGCGGGAGCCTTCTTGGCTCCGGGACTCCGCGGAGGGCAGGCTGCACGGGTGACCGTGTGGAATACAGAGTGCCAGCCGTTTCTGGGACGGGCGAGAGTCGCAGAGCTTCTGGGCGGCGCCATCTTCAGCTCCAGATAGCCGGCCACCTTCC

## Sheet: Table S3
Table S3: Subtypes of T monomers in the mm10 genome.
Subtype ID	Count of core monomers	Count of all monomers	Consensus length	Consensus sequence
1	1257	2871	214	GGTGCGCCAGAGAACCGGACAGCTTCTGGGACAGGCAGAAGCACAGAGCCGCTGAGGCAGCACCCTTTGCGGGCCGCAGACAGCCGGCCACCGTCCGGACCAGAGGACAGGTGTCCGCCTGGCTCGGGAGGCGGCCTCAGCCTCAGGAGCAGCGGTCGCCATCTTGGTTCCGGGACTCCCTGGAACTTAGGAATTTAGTCTGCACAGGTGAGAG
2	886	989	214	GGTGCGCCAGAGAACCTGACAGCTTCTGGAACAGGCAGAAGCACAGAGGCGCTGAGGCAGCACCCTGTGTGGGCCGGGGACAGCCGGCCACCTTCCGGACCGGAGGACAGGTGCCCGCCCGGCTGGGGAGGCGGCCTAAGCCACAGCAGCAGCGGTCGCCATCTTGGTCCCGGGACTCCAAGGAACTTAGGAATTTAGTCTGCTTAGGTGAGAG
3	604	1147	204	TGTGCACCACAGAAGCTGACAGCTTCTGGGACAGGCGGGAGCCACAGAGCTTCTGAGGCAGCACCCTTTTCGGGCTCCAGACATCCGGCCACCTTCCCGGCCAGAGGACAGGTGTCCGCCCGGCCCGGGAGGCCTTTGCCTCAGGATCAGCGGGAGCCATCTTGGTTCCGGGACTCCGCGGAAAGTAGTCTGCACAGGTGAGAG
4	530	2158	212	GGTGCGCCAGAGAACCTGACAGCTTCTGGAACAGGCGGAAGCACAGAGGCGCTGAGGCAGCACCCTGTGTGGGCCGGGGACAGCCGGCCACCTTCCGGACCGGAGGACAGGTGCCCGCCCGGCTGGGGAGGCGGCCTAAGCCACAGCAGCAGCGGTCGCCATCTTGGTCCGGGACCCGCCGAACTTAGGAAATTAGTCTGAACAGGTGAGAG
5	513	1363	214	GGTGCGCCAGAGAACCGGACAGCTTCTGGGACGGGCAGAAGCACAGAGCCGCTGAGGCAGCACCCTGGGCGGGCCGCAGACAGCCGGCCACCATCCGGACCAGAGGACAGGTGTCCGCCTGGCTTGGGAGGCGGCCTCAGCCTCAGCAGCAGCGGTCGCCATCTTGGTTCCGGGACTCAGCAGAACTTAGGAAATTAGTCTGAACAGGTTAGAG
6	505	654	212	GGTGCGCCAGAGAACCTGACAGCTTCTGGAACAGGCGGAAGCACAGAGGCGCTGAGGCAGCACCCTGTGTGGGCCGGGGACAGCCGGCCACCTTCCGGACCGGAGGACAGGTGCCCGCCCGGCTGGGGAGGCGGCCTAAGCCACAGCAGCAGCGGTCGCCATCTTGGTCCGAGACCCGCCGAACTTAGGAAATTAGTCTGAACAGGTGAGAG
7	445	980	214	GGTGCGCCAGAGAACCGGACAGCTTCTGGGACGGGCAGAAGCACAGAGCCGCTGAGGCAGCACCCTTGGCGGGCCGCAGACAGCCGGCCACCATCCGGACCAGAGGACAGGTGTCCGCCTGGCTTGGGAGGCGGCCTCAGCCTCAGCAGCAGCGGTCGCCATCTGGGTTCCGGGACTCCGCGGGACCTAGGAAATTAGTCTGAACAGGTTAGAG
8	427	518	212	GGTGCGCCAGAGAACCTGACAGCCTCTGGAACAGGCAGAAGCACAGAGGGGCTGAGGCAGCACCCTGTGTGGGCCGGGGACAGCCGGCCACCTTCCGGACCGGAGGACAGGTGCCCGCCCGGCTGGGGAGGCGACCTAAGCCACAGCAGCAGCGGTCGCCATCTTGGTCCGGGACCCGCCGAACTTAGGAAATTAGTCTGAACAGGTGAGAG
9	350	429	212	GGTGCGCCAGAGAACCTGACAGCTTCTGGAACAGGCGGAAGCACAGAGGCGCTGAGGCAGCACCCTGCGTGGGCCGGGGACAGCCGGCCACCTTCCGGACCAGAGGACAGGTGCCCGCCCGGCTGGGGAGGCGGCCTAAGCCACAGCAGCAGCGGTCGCCATCTTGGTCCGGGACCCGCCGAACTTAGGAAATTAGTCTGAACAGGTGAGAG
10	264	305	212	GGTGCGCCAGAGAACCTGACAGCTTCTGGAACAGGCGGAAGCACAGAGGCGCTGAGGCAGCACCCTTTGTGGGCCGGGGACAGCCAGCCACCGTCTGGACCGGAGGACAGGTGCCCGCCCGGCTGGGGAGGCGGCCTAAGCCACAGCAGCAGCGGTCGCCATCTTGGTCCGGGACCCGCCGAACTTAGGAAATTAGTCTGAACAGGTGAGAG
11	233	263	214	GGTGCGCCAGAGAACCTGACAGCTTCTGGAACAGGCAGAAGCACAGAGGCGCTGAGGCAGCACCCTGGGTGGGCCGGGGACAGCCGGCCACCATCCGGACCAGAGGACAGGTGCCCGCCCGGCTGGGGAGGCGGCCTAGGCCACAGCAGCAGCGGTCGCCATCTTGGTTCCGGGACTCCCCGGAACTTAGGAATTTAGTCTGCACAGGTGAGAG
12	220	251	214	GGTGCGCCAGAGAACCTGACAGCTTCTGGAACAGGCAGAAGCACAGAGGCGCTGAGGCAGCACCCTGTGTGGGCCGGGGACAGCCGGCCACCTTCCGGACCGGAGGACAGGTGCCCACCCGGCAGGGGAGGCGGCCTAAGCCACAGCAGCAGCGGTCGCCATCTTGGTCCCGGGACTCCAAGGAACTTAGGAATTTAGTCTGCTTAGGTGAGAG
13	218	248	214	GGTGCGCCAGAGAACCGGACAGCTTCTGGGACGGGCAGAAGCACAGAGCCGCTGAGGCAGCAGCCTGGGCGGGCCGCAGACAACCGGCCACCATCCGGACCAGAGGACAGGTGTCCGCCTGGCTCGGGAGGCGGCCTCAGCCTCAGGAGCAGCGGTCACCATCTTGGTTCCAGGACTCCCTGGAACTTAGGATTTTAGTCTGCACAGGTGAGAG
14	179	230	212	GGTGCGCCAGAGAACCTGACAGCTTCTGGAACAGGCAGAAGCACAGAGGCGCTGAGGCAGCACCCTGTGTGGGCCGGGGACAGCCGGCCACCTTCCGGACCGGAGGACAGGTGCCCGCCCGGCTGGGGAGGCGGCCTAAGCCACAGCAGCAGTGGTCGCCATCTTGGTCCGGGACCCGCCGAACTTAGGAAATTAGTCTGAACAGGTGAGAG
15	177	215	212	GGTGCGCCAGAGAACCTGACAGCTTCTGGAACAGGCAGAAGCACAGAGGCGCTGAGGCAGCACCCTGTGTGGGCCGGGGACAGCCGGCCACCTTCCGGACCGGAGGACAGGTGCCCACCCAGCTGGGGAGGCGGCCTAAGCCACAGCAGCAGCGGTCGCCATCTTGGTCCGGGACCCGCCGAACTTAGGAAATTAGTCTGAACAGGTGAGAG
16	174	180	214	GGTGCGCCAGAGAACCGGACAGCTTCTGGGACGGGCAGAAGCACAGAGCCGCTGAGGCAGCACTCTTGGCGGGCCGCAGACAGCCGGCCACCGTCCGGACCAGAGGACAGGTGTCCGCCTGGCTCGGGAGACGGCCTCAGCCTCAGGAGCAGCGGTCGCCATCTTGGTTCCAGGACTCCCTGGAACTTAGGAATTTAGTCTGCACAGGTGAGAG
17	170	194	214	GGTGTGCCAGAGAACCGGACAGCTTCTGGGACAGGCGGAAGCACAGAGCCGCTGAGGCAGCACCCTTTGCGGGCCGCAGACAGCCGGCCACCGTCCGGACCAGAGGACAGGTGTCCGCCTGGCTGGGGAGGCGGCCTCAGCCTCAGCAGCAGCGGTCGCCATCTTGGTTCCGGGACTCCCTGGAACTTAGGAATTTAGTCTGCACAGGTGAGAG
18	162	185	212	GGTGCGCCAGAGAACCTGACAGCTTCTGGAACAGGCGGAAGCACAGAGGCGCTGAGGCAGCACCCTGTGTGGGCCAGGGACAGCCGGCCACCTTCCGGACCGGAGGACAGGTGCCCGCCCGGCTGGGGAGGCGGCCTAAGCCACAGCAGCAGCGGTCGCCATCTTGGTCCGGGACCCGCCGAACTTAGGAAATTAGTCTGAACAGGTGAGAG
19	161	298	212	GGTGCGCCAGAGAACCTGACAGCTTCTGGAACAGGCGGAAGCACAGAGGCGCTGAGGCAGCACCCTGTGTGGGCCGGGGACAGCCGGCCACCTTCCGGACCAGAGGACAGGTGCCCGCCCGGCTGGGGAGGCGGCCTAAGCCACAGCAGCAGCGGTCGCCATCTTGGTCCGGGACCTGCCGAACTTAGGAAATTAGTCTGAACAGGTGAGAG
20	158	228	214	GGTGCGCCAGAGAACCTGACAGCTTCTGGAACAGGCAGAAGCACAGAGGCGCTGAGGCAGCACCCTTTGTGGGCCGGGGACAGCCGGCCACCTTCCGGACCAGAGGACAGGTGCCCGCCCGGCTGGGGAGGCGGCCTAAGCCACAGCAGCAGCGGTTGCCATCTTGGTTCCGGGACTCCGCCGAACTTAGGAAATTAGTCTGCACAGGTGAGAG
21	153	200	212	GGTGCGCCAGAGAACCTGACAGCTTCTGGAACAGGCAGAAGCACAGAGGCGCTGAGGCAGCACCCTGTGTGGGCCGGGGACAGCCGGCCACCTTCCGGACCGGAGGACAGGTGCCCGCCCGGCTGGGGAGGCGGCCTAAGCCACAGCAGCAGCGGTCGCCATCTTGGTCCGGGACCCGCCGAACTTAGGGAATTAGTCTGAACAGGTGAGAG
22	153	178	212	GGTGCGCCAGAGAACCTGACAGCTTCTGGAACAGGCAGAAGCACAGAGGCGCTGAGGCAGCACCCTGTGTGGGCCGGGGACAGCCGGCCACCTTCCGGACCGGAGGACAGGTGCCCGCCCGGCTGGGGAGGCGGCCTAAGCCACAGCAGCAGCGGTCGCCATCTTGGTCCGGGACCCGCCGAACTTAGGAAATTAGTCTGAACAGGTGAGAG
23	144	161	212	GGTGCGCCAGAGAACCTGACAGCTTCTGGAACAGGCGGAAGCACAGAGGCGCTGAGGCAGCACCCTTTGTGGGCCGGGGACAGCCGGCCACCGTCCGGACCGGAGGACAGGTGCCCGTCCGGCTGGGGAGGCGGCCTAAGCCACAGCAGCAGCGGTCGCCATCTTGGTCCGGGACCCGCCGAACTTAGGAAATTAGTCTGAACAGGTGAGAG
24	127	143	214	GGTGCGCCAGAGAACCGGACAGCTTCTGGGACAGGCGGAAGCACAGAGCCGCTGAGGCAGCACCCTTTGCGGGCCGCAGACAGCCGGCCACCGTCCGGACCAGAGGACAGGTGTCCGCCTGGCTCGGGAGGCGGCCTCAGCCTCAGCAGCAGCGGTCGCCATCTTGGTTCCAGGACTCCCTGGAGCTTAGGAATTTAGTCTGCACAGGTGAGAG
25	125	204	212	GGTGCGCCAGAGAACCTGACAGCTTCTGGAACAGGCAGAAGCACAGAGGCGCTGAGGCAGCACCCTGTGTGGGCCGGGGACAGCCGGCCACCTTCCGGACCAGAGGACAGGTGCCCGCCCGGCTGGGGAGGCGGCCTAAGCCACAGCAGCAGCGGTCGCCATCTTGGTCCGGGACCCGCTGAACTTAGGAAATTAGTCTGAACAGGTGAGAG
26	103	107	214	GGTGCGCCAGAGAACCTGACAGCCTCTGGAACAGGCAGAAGCACAGAGGGGCTGAGGCAGCACCCTGTGTGGGCCGGGGACAGCCGGCCACCTTCCGGACCGGAGGACAGGTGCCCGCCCGGCTGGGGAGGCGGCCTAAGCCACAGCAGCAGCGGTCGCCATCTTGGTCCCGGGACTCCAAGGAACTTAGGAATTTAGTCTGCTTAGGTGAGAG
27	90	94	214	GGTGCGCCAGAGAACCTGACAGCTTCTGGAACAGGCAGAAGCACAGAGGCGCTGAGGCAGCACCCTGTGTGGGCCGGGGACAGCCGGCCACCTTCCGGACCGGAGGACAGGTGCCCGCCCGGCTGGGGAGGCGGCCTAAGCCACAGCAGCAGCGGTCGCCATCTTGGTCCCGGGACTCCAAGGAACTTAGGAATTTAGTCTGCTTAGGTGAGAG
28	89	115	212	GGTGCGCCAGAGAACCTGACAGCTTCTGGAACAGGCAGAAGCACAGAGGCGCTGAGGCAGCACCCTGTGTGGGCCGGGGACAGCCGGCCACCTTCCGGACCGGAGGACAGGTGCCCGCCCGGCTGGGGAGGCGGCCTAAGCCACAGCAGCAGCGGTCGCCATCTTGGTCCGGGACCCGCCGAACTTGGGAAATTAGTCTGAACAGGTGAGAG
29	81	111	212	GGTGCGCCAGAGAACCTGACAGCTTCTGGAACAGGCGGAAGCACAGAGGCACTGAGGCAGCACCCTGTGTGGGCCGGGGACAGCCGGCCACCTTCCGGACCGGAGGACAGGTGCCCGCCCGGCTGGGGAGGCGGCCTAAGCCACAGCAGCAGCGGTCGCCATCTTGGTCCGGGACCCGCCGAACTTAGGAAATTAGTCTGAACAGGTGAGAG
30	80	91	213	GGTGCTCCAGAGAACCTGACAGCTTCTGGAACAGGCAGAAGCACAGAGGCGCTGAGGCAGCACCCTGTGTGGGCCGGGGACAGCCGGCCACCTTCCGGACCGGAGGACAGGTGCCCGCCCGGCTGGGGAGGCGGCCTAAGCCACAGCAGCAGCGGTCGCCATCTTGGTCCGGGACTCCGCCGAACTTAGGAAATTAGTCTGAACAGGTGAGAG
31	60	67	212	GGTGCGCCAGAGAACCTGACAGCTTCTGGAACAGGCAGAAGCACAGAGGCGCTGAGGCAGCACCCTGTGTGGGCCGGGGACAGCCGGCCACCTTCCGGACTGGAGGACAGGTGCCCGCCCGGCTGGGGAGGCGGCCTAAGCCACAGCAGCAGCGGTCGCCATCTTGGTCCGGGACCCGCCGAACTTAGGAAATTAGTCTGAACAGGTGAGAG
32	34	37	212	GGTGCGCCAGAGAACCTGACAGCTTCTGGAAGAGGCAGAAGCACAAAGCCGCTGAGGCAGCACCCTTTGTGGGCAGGGGACAGCTGGCCACAGTCCGGACCGGAGGACAGGTGCCCGCCCGGCTGGGGAGGCGCCCTAAGCCACAGCAGCAGCGGTCGCCATCTTTGTCCGGGACCCGCCGAACTTAGGAAATTAGTCTGAACAGGTGAGAG

## Sheet: Table S4
Table S4: Position preference values of A subtypes.
Subtype ID	Position order
	1	2	3	4	5	6	7	8	9	10
1	-0.375075	0.0618887	0.105511	0.0764756	0.0419572	0.0250604	0.0127342	0.0092804	0.00687152	0.0050828
2	0.232069	-0.0647038	-0.060832	-0.0371538	-0.0233442	-0.0137417	-0.00719127	-0.00479276	-0.00213719	-0.00116348
3	0.267864	-0.0923278	-0.0584161	-0.0413127	-0.0242786	-0.0137628	-0.00895454	-0.00550229	-0.00284672	-0.00187301
4	-0.00843372	0.0219414	0.00391451	-0.0108536	-0.00244065	-0.00197274	0.00457767	-0.000200534	0.000397425	-0.000686478
5	0.383064	-0.186677	-0.0737145	-0.0471925	-0.0223187	-0.016376	-0.00982562	-0.00414123	-0.00148566	-0.00274409
6	0.230582	-0.070313	-0.0487008	-0.039408	-0.0228907	-0.010805	-0.0070401	-0.00637337	-0.0037178	-0.00274409
7	0.163235	-0.0211363	-0.0552088	-0.0377725	-0.0128986	-0.0102598	-0.000651305	-0.00637337	-0.0037178	0.000314013
8	0.0751349	-0.0038314	-0.0150464	-0.0288173	-0.0107694	0.000688817	0.00723923	0.000452565	-0.0037178	-0.00274409
9	0.0280408	0.0227112	0.00791131	-0.0309412	-0.0096645	-0.00198754	-0.00982562	0.000820871	-0.000120679	0.000853031
10	0.104894	0.0218351	-0.0333959	-0.0229108	-0.0201771	-0.016376	-0.00613558	-0.00268334	-0.0037178	-0.00274409
11	0.153409	0.025011	-0.0539179	-0.0397277	-0.0271489	-0.016376	-0.00982562	-0.00637337	-0.0037178	-0.00274409
12	0.0885842	-0.0327403	-0.0387035	-0.0241576	0.000716237	-0.0026774	0.00387301	0.00275905	0.000848409	-0.00274409
13	0.333319	-0.147455	-0.0663803	-0.0357129	-0.0261452	-0.016376	-0.00982562	-0.00637337	-0.0037178	-0.00274409
14	-0.350354	0.117851	0.0509667	0.0714299	0.0554875	0.0193383	0.00548051	0.00383071	0.00138424	0.00235795
15	-0.322845	0.121428	0.0422879	0.0263531	0.0666909	0.040325	0.0056383	0.00909054	0.00143684	0.00756519
16	-0.354701	0.120119	0.0938616	0.070863	0.0269538	0.010079	0.0113384	-0.00108237	-0.0037178	0.00254691
17	-0.121896	0.0724999	0.0250785	0.00207996	0.0216628	0.010079	-0.00453461	0.0147906	-0.0037178	-0.00274409
18	0.0350417	-0.0140336	-0.0104224	-0.007734	0.00101083	-0.00562334	0.0116798	0.00437931	0.00165854	-0.00274409
19	0.0201671	-0.0401985	0.00391451	0.0327678	-0.00346946	0.000290638	0.00684105	-0.000817818	0.00183775	-0.00274409
20	-0.123373	0.0557964	0.0381522	0.0194603	-0.00799142	-0.00474812	0.00180229	-0.00637337	-0.0037178	-0.00274409
21	-0.0614047	0.0514004	0.0147546	0.00485452	0.00533813	-0.016376	-0.00372806	-0.000275812	-0.0037178	-0.00274409
22	-0.136006	-0.0377293	0.0409515	0.0056073	-0.0127287	0.020661	0.00252006	0.00597231	-0.0037178	-0.00274409
23	-0.170621	0.283571	0.000398336	-0.0371338	-0.0312472	-0.0100469	-0.0034965	-0.00637337	-0.0037178	-0.00274409
24	-0.303036	0.319932	-0.0287652	-0.0103695	0.0145044	0.00976776	-0.00328967	0.000162574	-0.0037178	-0.00274409
25	-0.189863	0.0192348	0.000185949	0.0378386	0.022444	0.017181	0.01702	0.000338036	0.0164164	0.00396732
26	0.0646115	0.0139682	-0.0238633	-0.0352878	-0.0104139	0.0114017	0.00406327	0.000571071	-0.0037178	-0.00274409
27	-0.228645	0.152592	0.0760095	0.00494761	0.0145543	-0.00110885	-0.00219203	-0.00637337	-0.0037178	0.0048895
28	-0.294584	0.0553954	0.0738379	0.124913	0.0377183	0.0181067	-0.00120493	0.00224732	0.00490289	-0.00274409
29	-0.0429936	-0.0446213	-0.0101092	0.00213133	-0.00212102	0.00304145	0.0193006	0.0227528	0.00599094	0.00696465
30	0.0166318	0.104246	-0.0162875	-0.0258181	-0.0312472	-0.016376	-0.00982562	-0.00637337	0.00638321	-0.00274409
31	0.201708	-0.0570444	-0.0534332	-0.0561211	-0.0204945	-0.016376	-0.00982562	-0.00637337	-0.0037178	-0.00274409
32	-0.115737	-0.0350575	0.0868332	0.0632819	0.0135289	-0.00145066	-0.00982562	-0.00637337	-0.0037178	-0.00274409
33	-0.139411	0.11574	0.0479758	0.0645686	-0.0312472	-0.016376	-0.00982562	-0.00637337	-0.0037178	-0.00274409
34	0.0630964	0.0618217	-0.0162875	-0.0197575	-0.0312472	-0.016376	-0.00982562	-0.00637337	-0.0037178	-0.00274409
Note: The values that triggered preference mode categorization are labeled as green (>=0.1) or yellow (<-0.1)

## Sheet: Table S5
Table S5: Position preference values of G subtypes.
Subtype ID	Position order
	1	2	3	4	5	6	7	8	9	10
1	0.105735	-0.0120692	-0.00266885	-0.0491092	-0.0216032	-0.0100413	-0.00501503	-0.00305246	-0.00152811	-0.000434457
2	-0.24072	-0.163322	0.00823352	0.217645	0.0863034	0.0406636	0.0225265	0.0138962	0.00760541	0.00380271
3	-0.22555	0.401704	-0.0589225	-0.0742372	-0.0318601	-0.0076812	-0.00322188	0.00203666	0.00167565	-0.00175285
4	-0.093334	0.298443	-0.0666031	-0.0686292	-0.029056	-0.0114605	-0.0135846	-0.00832603	-0.0035057	-0.00175285
5	-0.126275	-0.139988	0.287122	-0.0223547	0.000747882	0.00344143	-0.000251242	0.0050073	-0.0035057	-0.00175285
6	-0.246275	-0.294091	-0.0656981	0.34585	0.197415	0.0536978	0.024877	-0.00832603	-0.0035057	-0.00175285
Note1: The values that triggered preference mode categorization are labeled as green (>=0.1) or yellow (<-0.1)
Note2: The linker region was defined as Position 1 - 3, given the fact that truncated monomers are observed at the 3'-end of G and T type promoters.

## Sheet: Table S6
Table S6: Position preference values of T subtypes.
Subtype ID	Position order
	1	2	3	4	5	6	7	8	9	10
1	0.0567205	0.172757	-0.114623	-0.0550008	-0.0287501	-0.0162912	-0.00673012	-0.00212193	-0.00179688	-0.000895167
2	0.351801	-0.155083	-0.092433	-0.0478562	-0.0268061	-0.0113689	-0.00619317	-0.00450857	-0.00259243	-0.00169071
3	0.322404	-0.104861	-0.099119	-0.0497323	-0.0332007	-0.0176887	-0.00905222	-0.00285294	-0.00259243	-0.00169071
4	-0.194065	-0.0224799	0.0542172	0.081306	0.0490872	0.0226275	0.0024997	0.00115181	0.00118116	0.00019608
5	-0.251942	-0.090261	0.270235	0.0731005	-0.00249245	0.00268559	-0.000961256	0.00133939	-0.000643108	0.000258605
6	-0.149716	0.030369	-0.0178358	0.0221056	0.0436697	0.0248692	0.0170149	0.00737262	0.00532837	0.00424988
7	-0.244521	-0.118791	0.279127	0.034009	0.0259369	0.0132995	0.00502249	-1.41843e-05	-0.000345235	0.000556479
8	-0.184715	-0.00918396	0.108377	0.0412769	0.00301768	0.0148152	0.0127114	0.0118849	-0.000250505	0.00299313
9	-0.0384858	-0.0243128	-0.0131682	0.0285837	0.0242355	0.00305874	0.00929216	0.00406286	0.00312186	0.00116643
10	-0.14052	-0.0421483	0.0266586	0.0535187	0.0494303	0.0265869	0.0271709	0.00306719	-0.00259243	0.00209717
11	-0.162532	0.133492	-0.0286802	0.0330349	0.0314826	0.0116792	-0.006416	-0.00450857	-0.00259243	-0.00169071
12	0.238267	-0.134573	-0.0612202	-0.0282995	-0.00966063	-0.00447373	0.00292852	3.68883e-05	0.00195303	-0.00169071
13	-0.0913822	0.284652	-0.115265	-0.055322	-0.018543	-0.00430692	-0.00153353	7.85897e-05	0.00199473	0.00289644
14	0.0555605	-0.084217	0.00287327	-0.0102192	0.0255603	0.00527742	0.000465339	0.00107803	0.00299417	-0.00169071
15	-0.188671	-0.0249423	0.0839262	0.0866466	0.0319675	0.0112428	0.00059159	-0.00450857	0.00870701	-0.00169071
16	0.003419	0.17572	-0.0955984	-0.042615	-0.0242374	-0.00541417	-0.00496072	0.00123856	-0.00259243	-0.00169071
17	0.0230268	0.0993847	-0.0467817	-0.0240214	-0.012067	-0.0167732	-0.0107078	-0.00450857	-0.00259243	-0.00169071
18	0.0651474	-0.0213851	-0.0283358	0.00357485	-0.00444177	-0.0164827	-0.0107078	-0.00450857	0.00358041	-0.00169071
19	-0.0442001	-0.0691575	0.040869	0.0289563	0.0330554	0.00840036	0.0079257	0.00170261	-0.00259243	-0.00169071
20	0.024516	0.062378	-0.0373997	-0.0258829	-0.0161624	0.00899002	-0.00437873	-0.00450857	-0.00259243	-0.00169071
21	-0.15998	-0.0163016	0.21531	0.00212241	-0.00879907	-0.0161196	-0.0041719	-0.00450857	-0.00259243	-0.00169071
22	-0.166516	-0.0293735	0.0519111	0.0740178	0.0108088	0.0100242	0.0089	0.00202738	0.0104795	0.00484524
23	-0.0451921	0.121362	-0.0175333	-0.0342338	-0.0275899	0.00512223	-0.0037634	-0.00450857	0.00435202	0.00525373
24	0.00866834	0.221154	-0.123067	-0.0434748	-0.0257308	-0.0147815	-0.0107078	-0.00450857	-0.00259243	-0.00169071
25	0.0220857	-0.0340271	-0.0183111	0.0131551	-0.00147881	0.00934445	0.00529216	0.00349143	0.00540757	-0.00169071
26	0.320571	-0.145561	-0.0926412	-0.0537187	-0.0317701	-0.0129468	-0.000999107	0.00520017	0.00711631	0.00801803
27	0.325641	-0.152249	-0.0814222	-0.0384005	-0.0303677	-0.0226555	0.000403266	0.00660254	-0.00259243	-0.00169071
28	-0.127667	0.0744673	-0.0130077	0.0295146	0.0259369	0.0222883	-0.0107078	0.00672739	-0.00259243	-0.00169071
29	-0.169421	0.052689	0.0766025	0.0529576	0.0202496	-0.0103099	-0.0107078	-0.00450857	-0.00259243	-0.00169071
30	-0.0299143	0.0449729	0.0421889	-0.0203449	-0.0164788	-0.0101555	0.00179216	-0.00450857	-0.00259243	-0.00169071
31	0.0867523	-0.0133604	-0.0203111	-0.0328449	0.00852119	-0.00598888	-0.0107078	-0.00450857	-0.00259243	-0.00169071
32	-0.0652085	-0.0947329	0.064983	0.0936257	0.0467565	-0.0226555	-0.0107078	-0.00450857	-0.00259243	-0.00169071
Note1: The values that triggered preference mode categorization are labeled as green (>=0.1) or yellow (<-0.1)
Note2: The linker region was defined as Position 1 - 3, given the fact that truncated monomers are observed at the 3'-end of G and T type promoters.

## Sheet: Table S7
Table S7: Position preference modes for G and T monomer subtypes.
G subtypes
Preference mode	Subtype ID list	Total count
Intermediate region	2018-02-06	412
Linker region	1, 3, 4, 5	1870
No preference	NA	0
T subtypes
Preference mode	Subtype ID list	Total count
Intermediate region	4, 6, 10, 15, 22, 28, 29	1799
Linker region	1, 2, 3, 5, 7, 8, 11, 12, 13, 16, 21, 23, 24, 26, 27	5594
No preference	9, 14, 17, 18, 19, 20, 25, 30, 31, 32	1479

## Sheet: Table S8
Table S8: Statistics of reads related with L1Md in various species.
Species	File	Total reads	ORF2 reads	% of total	Monomer reads	% of total	Subtype reads	% of total
Rattus norvegicus	SRR7755593_1	275518015	24105828	0.0874927	1	3.62953e-09	1	3.62953e-09
Rattus norvegicus	SRR7755593_2	275517889	23911311	0.0867868	7	2.54067e-08	0	0
Rattus norvegicus	SRR7755594_1	308093023	27430787	0.0890341	8934	2.89977e-05	45	1.4606e-07
Rattus norvegicus	SRR7755594_2	308090141	27254418	0.0884625	8915	2.89363e-05	45	1.46061e-07
M. caroli	ERR019941_1	27906249	1637328	0.0586725	20338	0.000728797	1240	4.44345e-05
M. caroli	ERR019941_2	27906249	1533681	0.0549583	17349	0.000621689	1119	4.00985e-05
M. caroli	ERR019942_1	14215764	953148	0.0670487	2244	0.000157853	150	1.05517e-05
M. caroli	ERR019942_2	14215764	906755	0.0637852	1659	0.000116701	130	9.14478e-06
M. caroli	ERR019943_1	19609614	1594498	0.0813121	1128	5.75228e-05	56	2.85574e-06
M. caroli	ERR019943_2	19609614	1497000	0.0763401	729	3.71756e-05	51	2.60077e-06
M. caroli	ERR019944_1	21942342	1684607	0.0767743	7140	0.000325398	420	1.91411e-05
M. caroli	ERR019944_2	21942342	1592735	0.0725873	5288	0.000240995	331	1.5085e-05
M. caroli	ERR019945_1	27950396	1699670	0.0608102	24389	0.000872582	1497	5.35592e-05
M. caroli	ERR019945_2	27950396	1650423	0.0590483	21588	0.000772368	1290	4.61532e-05
M. caroli	ERR019946_1	28816471	1754600	0.0608888	25096	0.000870891	1577	5.47256e-05
M. caroli	ERR019946_2	28816471	1702856	0.0590931	22193	0.00077015	1357	4.70911e-05
M. caroli	ERR019947_1	28650122	1744446	0.0608879	25029	0.000873609	1552	5.41708e-05
M. caroli	ERR019947_2	28650122	1693228	0.0591002	22117	0.000771969	1383	4.8272e-05
M. caroli	ERR019948_1	37650602	2398424	0.0637021	30163	0.000801129	1788	4.74893e-05
M. caroli	ERR019948_2	37650602	2266796	0.0602061	24256	0.000644239	1447	3.84323e-05
M. caroli	ERR019949_1	37630586	2396735	0.0636911	30365	0.000806923	1816	4.82586e-05
M. caroli	ERR019949_2	37630586	2265852	0.060213	24035	0.000638709	1411	3.74961e-05
M. caroli	ERR019950_1	36839832	2347715	0.0637276	29074	0.0007892	1657	4.49785e-05
M. caroli	ERR019950_2	36839832	2202919	0.0597972	23468	0.000637028	1431	3.88438e-05
M. caroli	ERR128870_1	117733045	7299273	0.0619985	58995	0.000501091	4782	4.06173e-05
M. caroli	ERR128870_2	117733045	7275856	0.0617996	58333	0.000495468	4762	4.04474e-05
M. caroli	ERR133990_1	182151449	11465500	0.0629449	90496	0.000496817	7592	4.16796e-05
M. caroli	ERR133990_2	182151449	11406438	0.0626206	85318	0.00046839	6715	3.68649e-05
M. caroli	ERR133991_1	181215430	11423773	0.0630397	90945	0.000501861	7529	4.15472e-05
M. caroli	ERR133991_2	181215430	11364437	0.0627123	85479	0.000471698	7053	3.89205e-05
M. caroli	ERR133992_1	182906477	11541625	0.0631012	91832	0.000502071	7707	4.21363e-05
M. caroli	ERR133992_2	182906477	11481870	0.0627745	86870	0.000474942	7173	3.92168e-05
M. caroli	ERR133993_1	180785647	11392379	0.0630159	90794	0.000502219	7460	4.12643e-05
M. caroli	ERR133993_2	180785647	11335918	0.0627036	85910	0.000475204	7095	3.92454e-05
M. spretus	ERR118249_1	32661408	2352806	0.0720363	28546	0.000873998	3470	0.000106242
M. spretus	ERR118249_2	32661408	2332571	0.0714167	27931	0.000855168	3255	9.96589e-05
M. spretus	ERR118254_1	29001399	2091969	0.0721334	25035	0.000863234	2892	9.97193e-05
M. spretus	ERR118254_2	29001399	2073182	0.0714856	24560	0.000846856	2723	9.3892e-05
M. spretus	ERR118259_1	32230309	2318722	0.0719423	28152	0.000873464	3339	0.000103598
M. spretus	ERR118259_2	32230309	2295812	0.0712315	27208	0.000844174	3010	9.33904e-05
M. spretus	ERR118264_1	32727502	2358382	0.0720612	28477	0.000870124	3373	0.000103063
M. spretus	ERR118264_2	32727502	2340318	0.0715092	27791	0.000849163	3176	9.70438e-05
M. spretus	ERR167388_1	37955613	2674473	0.0704632	33176	0.000874074	3922	0.000103331
M. spretus	ERR167388_2	37955613	2656972	0.0700021	33438	0.000880976	3949	0.000104043
M. spretus	ERR175944_1	95906142	6691115	0.0697673	69921	0.000729057	8326	8.6814e-05
M. spretus	ERR175944_2	95906142	6612934	0.0689521	69074	0.000720225	8095	8.44054e-05
M. spretus	ERR175946_1	98315210	6948782	0.0706786	69918	0.000711162	8138	8.27746e-05
M. spretus	ERR175946_2	98315210	6909621	0.0702803	70265	0.000714691	8121	8.26017e-05
M. spretus	ERR175948_1	98563005	6984067	0.0708589	69786	0.000708034	8240	8.36013e-05
M. spretus	ERR175948_2	98563005	6935932	0.0703705	70181	0.000712042	8081	8.19882e-05
M. spretus	ERR175950_1	99027631	7008635	0.0707745	70175	0.000708641	8117	8.1967e-05
M. spretus	ERR175950_2	99027631	6960934	0.0702928	70674	0.00071368	8193	8.27345e-05
M. spretus	ERR175952_1	99441785	7033618	0.070731	70818	0.000712155	8036	8.08111e-05
M. spretus	ERR175952_2	99441785	6983907	0.0702311	71015	0.000714136	7957	8.00167e-05
M. spretus	ERR181453_1	34998648	2504488	0.0715596	29903	0.000854404	3562	0.000101775
M. spretus	ERR181453_2	34998648	2490602	0.0711628	30197	0.000862805	3501	0.000100032
M. spretus	ERR181458_1	35074904	2507431	0.0714879	30243	0.00086224	3567	0.000101697
M. spretus	ERR181458_2	35074904	2495268	0.0711411	30364	0.00086569	3692	0.00010526
M. spretus	ERR181463_1	35410672	2535230	0.0715951	29984	0.00084675	3501	9.88685e-05
M. spretus	ERR181463_2	35410672	2522194	0.0712269	30514	0.000861718	3536	9.98569e-05
M. m. castaneus	ERR089754_1	23251214	1359247	0.0584592	20497	0.000881545	4464	0.00019199
M. m. castaneus	ERR089754_2	23251214	1354042	0.0582353	20589	0.000885502	4280	0.000184076
M. m. castaneus	ERR089762_1	19914243	1158586	0.0581788	17214	0.000864406	3548	0.000178164
M. m. castaneus	ERR089762_2	19914243	1157458	0.0581221	17585	0.000883036	3636	0.000182583
M. m. castaneus	ERR089770_1	19544079	1143244	0.0584957	17251	0.000882671	3757	0.000192232
M. m. castaneus	ERR089770_2	19544079	1140394	0.0583498	17368	0.000888658	3732	0.000190953
M. m. castaneus	ERR089778_1	22640707	1312934	0.05799	19625	0.000866802	4026	0.000177821
M. m. castaneus	ERR089778_2	22640707	1317159	0.0581766	20280	0.000895732	4222	0.000186478
M. m. castaneus	ERR089786_1	19891912	1156374	0.0581329	17110	0.000860149	3597	0.000180827
M. m. castaneus	ERR089786_2	19891912	1158006	0.0582149	17646	0.000887094	3711	0.000186558
M. m. castaneus	ERR089794_1	23035235	1345389	0.0584057	20242	0.000878741	4417	0.00019175
M. m. castaneus	ERR089794_2	23035235	1343751	0.0583346	20524	0.000890983	4371	0.000189753
M. m. castaneus	ERR089802_1	23031873	1345495	0.0584188	20339	0.000883081	4450	0.000193211
M. m. castaneus	ERR089802_2	23031873	1340950	0.0582215	20483	0.000889333	4285	0.000186047
M. m. castaneus	ERR118270_1	24088880	1401651	0.0581866	21077	0.000874968	4462	0.000185231
M. m. castaneus	ERR118270_2	24088880	1393722	0.0578575	21115	0.000876546	4399	0.000182615
M. m. castaneus	ERR118278_1	20672284	1201670	0.0581295	17919	0.000866813	3937	0.000190448
M. m. castaneus	ERR118278_2	20672284	1196336	0.0578715	18131	0.000877068	3749	0.000181354
M. m. castaneus	ERR118286_1	24039813	1397504	0.0581329	20972	0.000872386	4517	0.000187897
M. m. castaneus	ERR118286_2	24039813	1392056	0.0579063	21109	0.000878085	4345	0.000180742
M. m. castaneus	ERR118294_1	23785922	1388129	0.0583593	20651	0.000868203	4586	0.000192803
M. m. castaneus	ERR118294_2	23785922	1380363	0.0580328	21119	0.000887878	4344	0.000182629
M. m. castaneus	ERR118302_1	23671103	1373339	0.0580175	20475	0.000864979	4428	0.000187064
M. m. castaneus	ERR118302_2	23671103	1366844	0.0577431	20729	0.000875709	4278	0.000180727
M. m. castaneus	ERR118310_1	23795261	1383697	0.0581501	20584	0.000865046	4408	0.000185247
M. m. castaneus	ERR118310_2	23795261	1379156	0.0579593	20889	0.000877864	4315	0.000181339
M. m. castaneus	ERR118318_1	23875483	1389757	0.0582085	20836	0.000872694	4453	0.000186509
M. m. castaneus	ERR118318_2	23875483	1384287	0.0579794	20887	0.00087483	4306	0.000180352
M. m. castaneus	ERR118326_1	23988871	1397095	0.0582393	21083	0.000878866	4529	0.000188796
M. m. castaneus	ERR118326_2	23988871	1390722	0.0579736	21259	0.000886203	4384	0.000182751
M. m. castaneus	ERR134268_1	19028887	1128749	0.0593177	13183	0.000692789	2491	0.000130906
M. m. castaneus	ERR134268_2	19028887	1120321	0.0588748	13157	0.000691422	2393	0.000125756
M. m. castaneus	ERR134276_1	18000042	1062494	0.0590273	12681	0.000704498	2465	0.000136944
M. m. castaneus	ERR134276_2	18000042	1061534	0.058974	12814	0.000711887	2521	0.000140055
M. m. castaneus	ERR134284_1	17594261	1036627	0.0589185	12682	0.000720803	2565	0.000145786
M. m. castaneus	ERR134284_2	17594261	1034846	0.0588172	12687	0.000721087	2482	0.000141069
M. m. castaneus	ERR134292_1	17886452	1055237	0.0589964	12705	0.000710314	2554	0.00014279
M. m. castaneus	ERR134292_2	17886452	1054254	0.0589415	12890	0.000720657	2558	0.000143013
M. m. castaneus	ERR134300_1	17908866	1055564	0.0589409	12450	0.000695186	2393	0.000133621
M. m. castaneus	ERR134300_2	17908866	1055003	0.0589095	12914	0.000721095	2471	0.000137976
M. m. castaneus	ERR134308_1	18005174	1060866	0.0589201	12793	0.000710518	2570	0.000142737
M. m. castaneus	ERR134308_2	18005174	1059501	0.0588443	12973	0.000720515	2532	0.000140626
M. m. castaneus	ERR134316_1	18033149	1063178	0.0589569	12738	0.000706366	2465	0.000136693
M. m. castaneus	ERR134316_2	18033149	1062484	0.0589184	12798	0.000709693	2490	0.000138079
M. m. castaneus	ERR137437_1	18141724	1072401	0.0591124	12869	0.000709359	2539	0.000139954
M. m. castaneus	ERR137437_2	18141724	1066282	0.0587751	12798	0.000705446	2494	0.000137473
M. m. castaneus	ERR137445_1	17774978	1050810	0.0591174	12393	0.000697216	2511	0.000141266
M. m. castaneus	ERR137445_2	17774978	1044204	0.0587457	12585	0.000708018	2406	0.000135359
M. m. castaneus	ERR137453_1	18370285	1087456	0.0591965	12898	0.000702112	2649	0.0001442
M. m. castaneus	ERR137453_2	18370285	1081240	0.0588581	12988	0.000707011	2545	0.000138539
M. m. castaneus	ERR137461_1	17737029	1049251	0.059156	12402	0.000699215	2459	0.000138637
M. m. castaneus	ERR137461_2	17737029	1042574	0.0587795	12420	0.00070023	2460	0.000138693
M. m. castaneus	ERR137469_1	17926323	1060348	0.0591503	12649	0.00070561	2509	0.000139962
M. m. castaneus	ERR137469_2	17926323	1055529	0.0588815	12743	0.000710854	2457	0.000137061
M. m. castaneus	ERR137477_1	17999320	1063627	0.0590926	12887	0.000715971	2452	0.000136227
M. m. castaneus	ERR137477_2	17999320	1059888	0.0588849	13003	0.000722416	2515	0.000139728
M. m. castaneus	ERR137485_1	17837966	1055310	0.0591609	12587	0.00070563	2528	0.00014172
M. m. castaneus	ERR137485_2	17837966	1049642	0.0588431	12766	0.000715665	2460	0.000137908
M. m. castaneus	ERR137493_1	17839259	1056515	0.0592242	12533	0.000702552	2557	0.000143336
M. m. castaneus	ERR137493_2	17839259	1051726	0.0589557	12776	0.000716173	2460	0.000137898
M. m. castaneus	ERR148504_1	18577185	1102062	0.0593234	12870	0.000692785	2540	0.000136727
M. m. castaneus	ERR148504_2	18577185	1099598	0.0591908	12899	0.000694346	2460	0.00013242
M. m. musculus	ERR089751_1	23394691	1433688	0.0612826	23882	0.00102083	5372	0.000229625
M. m. musculus	ERR089751_2	23394691	1429399	0.0610993	24195	0.00103421	5327	0.000227701
M. m. musculus	ERR089759_1	20047321	1220768	0.0608943	20087	0.00100198	4151	0.00020706
M. m. musculus	ERR089759_2	20047321	1219779	0.060845	20355	0.00101535	4281	0.000213545
M. m. musculus	ERR089767_1	19675745	1208108	0.0614009	19982	0.00101557	4596	0.000233587
M. m. musculus	ERR089767_2	19675745	1203581	0.0611708	20292	0.00103132	4547	0.000231097
M. m. musculus	ERR089775_1	22794573	1388964	0.060934	22799	0.00100019	4802	0.000210664
M. m. musculus	ERR089775_2	22794573	1393768	0.0611447	23026	0.00101015	5219	0.000228958
M. m. musculus	ERR089783_1	20016165	1220598	0.0609806	19924	0.000995395	4450	0.00022232
M. m. musculus	ERR089783_2	20016165	1221160	0.0610087	20490	0.00102367	4527	0.000226167
M. m. musculus	ERR089791_1	23224177	1426499	0.061423	23446	0.00100955	5349	0.00023032
M. m. musculus	ERR089791_2	23224177	1424484	0.0613363	23980	0.00103254	5357	0.000230665
M. m. musculus	ERR089799_1	23141246	1420178	0.06137	23745	0.00102609	5416	0.000234041
M. m. musculus	ERR089799_2	23141246	1414027	0.0611042	24171	0.0010445	5408	0.000233695
M. m. musculus	ERR118267_1	24111538	1472839	0.0610844	24271	0.00100661	5388	0.000223461
M. m. musculus	ERR118267_2	24111538	1463869	0.0607124	24383	0.00101126	5209	0.000216038
M. m. musculus	ERR118275_1	20661276	1261643	0.0610632	20769	0.00100521	4752	0.000229995
M. m. musculus	ERR118275_2	20661276	1255518	0.0607667	21044	0.00101852	4500	0.000217799
M. m. musculus	ERR118283_1	24005628	1466155	0.0610755	24104	0.0010041	5335	0.00022224
M. m. musculus	ERR118283_2	24005628	1458479	0.0607557	24305	0.00101247	5165	0.000215158
M. m. musculus	ERR118291_1	23726235	1450101	0.061118	23671	0.000997672	5358	0.000225826
M. m. musculus	ERR118291_2	23726235	1442879	0.0608137	23862	0.00100572	5197	0.00021904
M. m. musculus	ERR118299_1	23618932	1439980	0.0609672	23713	0.00100398	5327	0.000225539
M. m. musculus	ERR118299_2	23618932	1432814	0.0606638	23991	0.00101575	5176	0.000219146
M. m. musculus	ERR118307_1	23760318	1451166	0.0610752	23417	0.000985551	5268	0.000221714
M. m. musculus	ERR118307_2	23760318	1445041	0.0608174	23927	0.00100702	5269	0.000221756
M. m. musculus	ERR118315_1	23822399	1454831	0.0610699	24061	0.00101002	5395	0.000226468
M. m. musculus	ERR118315_2	23822399	1446894	0.0607367	24490	0.00102802	5227	0.000219415
M. m. musculus	ERR118323_1	23899503	1461201	0.0611394	24134	0.00100981	5403	0.000226072
M. m. musculus	ERR118323_2	23899503	1453885	0.0608333	24580	0.00102847	5322	0.000222682
M. m. musculus	ERR134265_1	19255207	1191613	0.0618852	17318	0.000899393	3530	0.000183327
M. m. musculus	ERR134265_2	19255207	1179905	0.0612772	16928	0.000879139	3327	0.000172784
M. m. musculus	ERR134273_1	18277004	1126021	0.0616086	16334	0.000893691	3512	0.000192154
M. m. musculus	ERR134273_2	18277004	1123778	0.0614859	16207	0.000886743	3395	0.000185753
M. m. musculus	ERR134281_1	17845470	1098734	0.0615694	15855	0.000888461	3451	0.000193382
M. m. musculus	ERR134281_2	17845470	1097161	0.0614812	15966	0.000894681	3339	0.000187106
M. m. musculus	ERR134289_1	18159732	1118565	0.0615959	16135	0.000888504	3457	0.000190366
M. m. musculus	ERR134289_2	18159732	1115925	0.0614505	16057	0.000884209	3402	0.000187338
M. m. musculus	ERR134297_1	18180738	1119452	0.0615735	16259	0.000894298	3489	0.000191906
M. m. musculus	ERR134297_2	18180738	1116200	0.0613946	16132	0.000887313	3365	0.000185086
M. m. musculus	ERR134305_1	18255995	1128189	0.0617983	16306	0.000893186	3459	0.000189472
M. m. musculus	ERR134305_2	18255995	1124424	0.061592	16194	0.000887051	3425	0.00018761
M. m. musculus	ERR134313_1	18328351	1128946	0.0615956	16287	0.000888623	3496	0.000190743
M. m. musculus	ERR134313_2	18328351	1127021	0.0614906	16271	0.00088775	3428	0.000187033
M. m. musculus	ERR137434_1	18509785	1143764	0.0617924	16385	0.000885207	3533	0.000190872
M. m. musculus	ERR137434_2	18509785	1136305	0.0613894	16206	0.000875537	3339	0.000180391
M. m. musculus	ERR137442_1	18146212	1123600	0.0619193	16039	0.000883876	3498	0.000192768
M. m. musculus	ERR137442_2	18146212	1116172	0.0615099	16283	0.000897322	3427	0.000188855
M. m. musculus	ERR137450_1	18767642	1161378	0.0618819	16590	0.000883968	3543	0.000188782
M. m. musculus	ERR137450_2	18767642	1153883	0.0614826	16702	0.000889936	3396	0.00018095
M. m. musculus	ERR137458_1	18112696	1119481	0.0618064	16090	0.000888327	3526	0.00019467
M. m. musculus	ERR137458_2	18112696	1112149	0.0614016	16061	0.000886726	3324	0.000183518
M. m. musculus	ERR137466_1	18281195	1131581	0.0618986	16155	0.000883695	3568	0.000195173
M. m. musculus	ERR137466_2	18281195	1125076	0.0615428	16172	0.000884625	3368	0.000184233
M. m. musculus	ERR137474_1	18391048	1135335	0.061733	16535	0.000899079	3476	0.000189005
M. m. musculus	ERR137474_2	18391048	1129020	0.0613897	16370	0.000890107	3534	0.000192159
M. m. musculus	ERR137482_1	18233574	1127038	0.0618111	16328	0.000895491	3630	0.000199083
M. m. musculus	ERR137482_2	18233574	1119493	0.0613973	16230	0.000890116	3446	0.000188992
M. m. musculus	ERR137490_1	18208639	1127906	0.0619435	16253	0.000892598	3465	0.000190294
M. m. musculus	ERR137490_2	18208639	1122581	0.061651	16254	0.000892653	3186	0.000174972
M. m. musculus	ERR148501_1	18453636	1147180	0.0621655	16029	0.000868609	3459	0.000187443
M. m. musculus	ERR148501_2	18453636	1141214	0.0618422	15924	0.000862919	3217	0.000174329
M. m. domesticus	ERR089753_1	23495826	1444974	0.0614992	26147	0.00111284	6643	0.000282731
M. m. domesticus	ERR089753_2	23495826	1438426	0.0612205	26457	0.00112603	6427	0.000273538
M. m. domesticus	ERR089761_1	20135192	1230552	0.0611145	22100	0.00109758	5034	0.00025001
M. m. domesticus	ERR089761_2	20135192	1229412	0.0610579	22552	0.00112003	5402	0.000268286
M. m. domesticus	ERR089769_1	19755696	1214342	0.0614679	21960	0.00111158	5622	0.000284576
M. m. domesticus	ERR089769_2	19755696	1209858	0.061241	22267	0.00112712	5413	0.000273997
M. m. domesticus	ERR089777_1	22882376	1397547	0.0610753	25355	0.00110806	6121	0.000267498
M. m. domesticus	ERR089777_2	22882376	1400602	0.0612088	26143	0.00114249	6425	0.000280784
M. m. domesticus	ERR089785_1	20108137	1231077	0.0612228	22252	0.00110662	5418	0.000269443
M. m. domesticus	ERR089785_2	20108137	1230544	0.0611963	22907	0.00113919	5626	0.000279787
M. m. domesticus	ERR089793_1	23294872	1430194	0.0613952	25695	0.00110303	6538	0.000280663
M. m. domesticus	ERR089793_2	23294872	1427724	0.0612892	26518	0.00113836	6506	0.000279289
M. m. domesticus	ERR089801_1	23220716	1427681	0.0614831	25967	0.00111827	6788	0.000292325
M. m. domesticus	ERR089801_2	23220716	1422156	0.0612451	26155	0.00112636	6489	0.000279449
M. m. domesticus	ERR118269_1	24284120	1484453	0.0611285	26670	0.00109825	6653	0.000273965
M. m. domesticus	ERR118269_2	24284120	1476162	0.0607871	27054	0.00111406	6548	0.000269641
M. m. domesticus	ERR118277_1	20793887	1273046	0.0612221	23307	0.00112086	5775	0.000277726
M. m. domesticus	ERR118277_2	20793887	1266468	0.0609058	23305	0.00112076	5623	0.000270416
M. m. domesticus	ERR118285_1	24170370	1478624	0.0611751	26628	0.00110168	6543	0.000270703
M. m. domesticus	ERR118285_2	24170370	1470748	0.0608492	27016	0.00111773	6453	0.00026698
M. m. domesticus	ERR118293_1	23938447	1467025	0.0612832	26317	0.00109936	6543	0.000273326
M. m. domesticus	ERR118293_2	23938447	1459174	0.0609552	26600	0.00111118	6411	0.000267812
M. m. domesticus	ERR118301_1	23810007	1456155	0.0611573	26314	0.00110517	6620	0.000278034
M. m. domesticus	ERR118301_2	23810007	1448070	0.0608177	26491	0.0011126	6464	0.000271482
M. m. domesticus	ERR118309_1	23943729	1462804	0.0610934	26578	0.00111002	6612	0.000276147
M. m. domesticus	ERR118309_2	23943729	1455709	0.0607971	26994	0.00112739	6598	0.000275563
M. m. domesticus	ERR118317_1	24005552	1469631	0.0612205	26645	0.00110995	6741	0.00028081
M. m. domesticus	ERR118317_2	24005552	1462839	0.0609375	26795	0.0011162	6454	0.000268854
M. m. domesticus	ERR118325_1	24075078	1473140	0.0611894	26790	0.00111277	6764	0.000280954
M. m. domesticus	ERR118325_2	24075078	1466058	0.0608953	26940	0.001119	6305	0.000261889
M. m. domesticus	ERR134267_1	17058574	1063639	0.0623522	15838	0.000928448	3660	0.000214555
M. m. domesticus	ERR134267_2	17058574	1056712	0.0619461	15764	0.00092411	3416	0.000200251
M. m. domesticus	ERR134275_1	16154320	1004455	0.0621787	14985	0.000927616	3520	0.000217898
M. m. domesticus	ERR134275_2	16154320	1002873	0.0620808	15097	0.000934549	3529	0.000218455
M. m. domesticus	ERR134283_1	15775356	978218	0.0620093	14949	0.000947617	3577	0.000226746
M. m. domesticus	ERR134283_2	15775356	976936	0.061928	14992	0.000950343	3526	0.000223513
M. m. domesticus	ERR134291_1	16038899	997635	0.062201	14703	0.000916709	3560	0.00022196
M. m. domesticus	ERR134291_2	16038899	995606	0.0620745	14908	0.00092949	3527	0.000219903
M. m. domesticus	ERR134299_1	16065228	998406	0.062147	14950	0.000930581	3549	0.000220912
M. m. domesticus	ERR134299_2	16065228	997621	0.0620982	15331	0.000954297	3560	0.000221597
M. m. domesticus	ERR134307_1	16159491	1004546	0.0621645	15109	0.000934992	3577	0.000221356
M. m. domesticus	ERR134307_2	16159491	1003172	0.0620794	15300	0.000946812	3499	0.000216529
M. m. domesticus	ERR134315_1	16163051	1005838	0.0622307	15147	0.000937137	3594	0.000222359
M. m. domesticus	ERR134315_2	16163051	1004398	0.0621416	15347	0.000949511	3620	0.000223968
M. m. domesticus	ERR137436_1	16363388	1018148	0.0622211	15185	0.000927986	3745	0.000228865
M. m. domesticus	ERR137436_2	16363388	1012950	0.0619034	15197	0.00092872	3538	0.000216214
M. m. domesticus	ERR137444_1	16030680	998901	0.0623118	14873	0.000927783	3590	0.000223946
M. m. domesticus	ERR137444_2	16030680	992173	0.0618921	14962	0.000933335	3531	0.000220265
M. m. domesticus	ERR137452_1	16563507	1032781	0.0623528	15292	0.000923234	3709	0.000223926
M. m. domesticus	ERR137452_2	16563507	1027687	0.0620453	15508	0.000936275	3640	0.00021976
M. m. domesticus	ERR137460_1	15972075	994131	0.0622418	14694	0.000919981	3539	0.000221574
M. m. domesticus	ERR137460_2	15972075	988878	0.0619129	15166	0.000949532	3527	0.000220823
M. m. domesticus	ERR137468_1	16165377	1007305	0.0623125	15080	0.000932858	3557	0.000220038
M. m. domesticus	ERR137468_2	16165377	1002064	0.0619883	15065	0.00093193	3423	0.000211749
M. m. domesticus	ERR137476_1	16227244	1011161	0.0623126	14885	0.000917285	3595	0.000221541
M. m. domesticus	ERR137476_2	16227244	1005966	0.0619924	15138	0.000932876	3508	0.00021618
M. m. domesticus	ERR137484_1	16086372	1002875	0.0623431	15035	0.000934642	3633	0.000225843
M. m. domesticus	ERR137484_2	16086372	997165	0.0619882	15089	0.000937999	3554	0.000220932
M. m. domesticus	ERR137492_1	16068022	1001587	0.0623342	14985	0.000932598	3694	0.000229898
M. m. domesticus	ERR137492_2	16068022	996900	0.0620425	15130	0.000941622	3594	0.000223674
M. m. domesticus	ERR148503_1	16681148	1042272	0.062482	15157	0.000908631	3601	0.000215872
M. m. domesticus	ERR148503_2	16681148	1038042	0.0622285	15285	0.000916304	3415	0.000204722
